# Supplementary material for: ﻿A new species of Pseudechinopsyllus George, 2006 (Copepoda, Harpacticoida, Cletodidae) from Campos Basin, Brazil (southwest Atlantic Ocean), with remarks on the phylogeny of the genus
Source: Zookeys. 2025 Jun 19;1241:325–57. doi: 10.3897/zookeys.1241.153012 (PMC12238980; doi:10.3897/zookeys.1241.153012)
Supplement: XML Treatment for Pseudechinopsyllus [file zookeys.1241.153012-treatment1.xml]

<!DOCTYPE tp:taxon-treatment
  PUBLIC "-//TaxonX//DTD Taxonomic Treatment Publishing DTD v0 20100105//EN" "tax-treatment-NSO.dtd">
<tp:taxon-treatment xmlns:tp="http://www.plazi.org/taxpub"><tp:treatment-meta><kwd-group><label>Taxon classification</label><kwd>
                <named-content content-type="kingdom">Animalia</named-content>
              </kwd><kwd>
                <named-content content-type="order">Harpacticoida</named-content>
              </kwd><kwd>
                <named-content content-type="family">Cletodidae</named-content>
              </kwd></kwd-group><mixed-citation publication-type="journal"><person-group><name><surname>George</surname><given-names>Kai Horst</given-names></name><name><surname>Wandeness</surname><given-names>Adriane P.</given-names></name><name><surname>Santos</surname><given-names>Paulo J. P.</given-names></name></person-group><article-title>﻿A new species of <italic><tp:taxon-name><tp:taxon-name-part taxon-name-part-type="genus" reg="Pseudechinopsyllus">Pseudechinopsyllus</tp:taxon-name-part></tp:taxon-name></italic> George, 2006 (<tp:taxon-name><tp:taxon-name-part taxon-name-part-type="subclass">Copepoda</tp:taxon-name-part></tp:taxon-name>, <tp:taxon-name><tp:taxon-name-part taxon-name-part-type="order">Harpacticoida</tp:taxon-name-part></tp:taxon-name>, <tp:taxon-name><tp:taxon-name-part taxon-name-part-type="family">Cletodidae</tp:taxon-name-part></tp:taxon-name>) from Campos Basin, Brazil (southwest Atlantic Ocean), with remarks on the phylogeny of the genus</article-title><source>Zookeys</source><day>19</day><month>06</month><year>2025</year><volume>1241</volume><fpage>325</fpage><lpage>357</lpage><pub-id pub-id-type="doi">10.3897/zookeys.1241.153012</pub-id></mixed-citation></tp:treatment-meta><tp:nomenclature><label>﻿Genus</label><tp:taxon-name>
              <object-id xmlns:xlink="http://www.w3.org/1999/xlink" content-type="arpha" xlink:type="simple">189AFC48-84BF-538B-8598-0EC533BF2F71</object-id>
              <tp:taxon-name-part taxon-name-part-type="genus" reg="Pseudechinopsyllus">Pseudechinopsyllus</tp:taxon-name-part>
            </tp:taxon-name><tp:taxon-authority>George, 2006</tp:taxon-authority></tp:nomenclature><tp:treatment-sec sec-type="Generic diagnosis" id="SECID0EFCAE"><title>Generic diagnosis.</title><p><tp:taxon-name><tp:taxon-name-part taxon-name-part-type="family">Cletodidae</tp:taxon-name-part></tp:taxon-name> T. Scott, 1905, <tp:taxon-name><tp:taxon-name-part taxon-name-part-type="subfamily">Cletodinae</tp:taxon-name-part></tp:taxon-name> T. Scott, 1905, <italic><tp:taxon-name><tp:taxon-name-part taxon-name-part-type="genus" reg="Ceratonotus">Ceratonotus</tp:taxon-name-part></tp:taxon-name></italic> group sensu <xref ref-type="bibr" rid="B2">Conroy-Dalton (2001)</xref>. Body remarkably long and slender, female length from rostrum to end of <abbrev xmlns:xlink="http://www.w3.org/1999/xlink" xlink:title="furcal ramus/rami" id="ABBRID0EADAE" xlink:type="simple">FR</abbrev> between 1,100 and 1,400 µm, males somewhat smaller. Cphth frontally with strongly developed “peak”, with or without <abbrev xmlns:xlink="http://www.w3.org/1999/xlink" xlink:title="cephalothoracic frontolateral horns" id="ABBRID0EEDAE" xlink:type="simple">FLH</abbrev>, <abbrev xmlns:xlink="http://www.w3.org/1999/xlink" xlink:title="anterior cephalothoracic setulose tufts" id="ABBRID0EIDAE" xlink:type="simple">ACST</abbrev> present, and with four pairs of long tube pores. <abbrev xmlns:xlink="http://www.w3.org/1999/xlink" xlink:title="cephalothoracic anterior lateroventral processes" id="ABBRID0EMDAE" xlink:type="simple">CLVPa</abbrev> and <abbrev xmlns:xlink="http://www.w3.org/1999/xlink" xlink:title="cephalothoracic posterior lateroventral processes" id="ABBRID0EQDAE" xlink:type="simple">CLVPp</abbrev> well developed. Rostrum small, constricted and almost squarish or strongly elongated, apically with pair of sensilla, long tube pore, and <abbrev xmlns:xlink="http://www.w3.org/1999/xlink" xlink:title="rostral setulose tuft" id="ABBRID0EUDAE" xlink:type="simple">RST</abbrev>. <abbrev xmlns:xlink="http://www.w3.org/1999/xlink" xlink:title="cephalothoracic laterodorsal processes" id="ABBRID0EYDAE" xlink:type="simple">CLDP</abbrev> well developed or absent. Free thoracic somites bearing P2–P5 laterally with <abbrev xmlns:xlink="http://www.w3.org/1999/xlink" xlink:title="lateral thoracic setulose tufts" id="ABBRID0E3DAE" xlink:type="simple">TST1</abbrev>–<abbrev xmlns:xlink="http://www.w3.org/1999/xlink" xlink:title="lateral thoracic setulose tufts" id="ABBRID0EAEAE" xlink:type="simple">TST4</abbrev>, DP1–DP4 long, unarmed, with sensilla at their tips; dorsally and dorsoventrally bearing long tube pores. Females with last thoracic and first abdominal somite fused to <abbrev xmlns:xlink="http://www.w3.org/1999/xlink" xlink:title="genital double somite" id="ABBRID0EEEAE" xlink:type="simple">GDS</abbrev>; former separation still indicated by dorsal suture; <abbrev xmlns:xlink="http://www.w3.org/1999/xlink" xlink:title="lateral setulose tufts on female genital somite" id="ABBRID0EIEAE" xlink:type="simple">GST</abbrev> developed. <abbrev xmlns:xlink="http://www.w3.org/1999/xlink" xlink:title="genital double somite" id="ABBRID0EMEAE" xlink:type="simple">GDS</abbrev> and remaining abdominal somites except telson also carrying dorsal and dorsoventral tube pores. Abdominal somites with or without <abbrev xmlns:xlink="http://www.w3.org/1999/xlink" xlink:title="abdominal lateral setulose tufts" id="ABBRID0EQEAE" xlink:type="simple">AST1</abbrev>–AST3, whilst <abbrev xmlns:xlink="http://www.w3.org/1999/xlink" xlink:title="abdominal lateral setulose tufts" id="ABBRID0EUEAE" xlink:type="simple">AST4</abbrev> are missing in both known species. Telson at the most as large as the previous somite, laterally with two pairs of tube pores; anal operculum with dense row of fine long spinules at apical margin. <abbrev xmlns:xlink="http://www.w3.org/1999/xlink" xlink:title="furcal ramus/rami" id="ABBRID0EYEAE" xlink:type="simple">FR</abbrev> very long and slender, reaching a length-width ratio between 10/1 and 14.8/1. All seven furcal setae present. Female <abbrev xmlns:xlink="http://www.w3.org/1999/xlink" xlink:title="antennule" id="ABBRID0E3EAE" xlink:type="simple">A1</abbrev> four-segmented, <abbrev xmlns:xlink="http://www.w3.org/1999/xlink" xlink:title="aesthetasc" id="ABBRID0EAFAE" xlink:type="simple">aes</abbrev> on third and fourth segment. Male <abbrev xmlns:xlink="http://www.w3.org/1999/xlink" xlink:title="antennule" id="ABBRID0EEFAE" xlink:type="simple">A1</abbrev> eight-segmented, haplocer. <abbrev xmlns:xlink="http://www.w3.org/1999/xlink" xlink:title="antenna" id="ABBRID0EIFAE" xlink:type="simple">A2</abbrev> lacking exopod, with allobasis bearing two abexopodal setae; endopod with two bipinnate spines and one small bare seta at anterior margin; apically with six elements, three (or 4) of which long and geniculate. Mouthparts overlapped by big labrum. Md with one-segmented palp, carrying basal seta no. 2 and endopodal setae nos. 3–5; setae no. 1 and no. 6 completely reduced. Mxl with distinct coxa that bears one apical seta; basis also separated, with two lateral and two or three apical setae. Mx with two endites and distinct allobasis; endopod distinct, small and knob-like, carrying two setae. Mxp with syncoxa and basis; both segments equipped with small and/or long spinules; syncoxa without seta; basis longer than syncoxa, outer margin convex; endopod produced into long, curved, and bare claw that is longer than the endopod and accompanied by a smaller bare seta. <abbrev xmlns:xlink="http://www.w3.org/1999/xlink" xlink:title="swimming legs 1–6" id="ABBRID0EMFAE" xlink:type="simple">P1</abbrev>–P4 with transversely elongated bases that are covered by long spinules and carry a long tube pore at the anterior margin. Intercoxal sclerites transversely long, bow-like. Coxae small, trapezoid or rectangular in shape. <abbrev xmlns:xlink="http://www.w3.org/1999/xlink" xlink:title="swimming legs 1–6" id="ABBRID0EQFAE" xlink:type="simple">P1</abbrev> lacking endopod; basis with one outer bare or bipinnate and one inner bare seta that is located close to the coxa and arises from a protruded pedestal; exopod 2-segmented, exp1 with bipinnate outer spine, exp2 much longer than exp1, with one bipinnate outer spine and four geniculate apical setae; subapically with one tube pore. P2–P4 with three-segmented exopods; exp3 with 1:2:1 inner setae, respectively. P2 lacking endopod, female P3 and P4 each with one-segmented tiny endopod that bears one bare seta; male P3 and P4 endopods two-segmented, P3 enp2 additionally with long curved apophysis. Female P5 with basoendopod and fused or distinct exopod. Outer basoendopodal seta located on an extremely elongated and slender setophore, which is basally accompanied by one long tube pore. Endopodal lobe narrow but elongated, (sub)apically with two or three tube pores and two setae, one of which long and bipinnate, the other one small and bare. Exopod(al lobe) elongate, carrying two outer, two apical, and one subapical inner seta; additionally subapically with long tube pore. Male P5 with distinct endo- and exopod. Type species: <italic><tp:taxon-name><tp:taxon-name-part taxon-name-part-type="genus" reg="Pseudechinopsyllus">Pseudechinopsyllus</tp:taxon-name-part><tp:taxon-name-part taxon-name-part-type="species" reg="sindemarkae">sindemarkae</tp:taxon-name-part></tp:taxon-name></italic> George, 2006; additional species: <italic><tp:taxon-name><tp:taxon-name-part taxon-name-part-type="genus" reg="Pseudechinopsyllus">P.</tp:taxon-name-part><tp:taxon-name-part taxon-name-part-type="species" reg="andrei">andrei</tp:taxon-name-part></tp:taxon-name></italic> sp. nov. (present contribution).</p></tp:treatment-sec><ref-list><ref id="B2"><mixed-citation xmlns:xlink="http://www.w3.org/1999/xlink" xlink:type="simple"><person-group><name name-style="western"><surname>Conroy-Dalton</surname><given-names>S</given-names></name></person-group> (<year>2001</year>) <article-title>Systematics and phylogeny of the <tp:taxon-name><tp:taxon-name-part taxon-name-part-type="family">Ancorabolidae</tp:taxon-name-part></tp:taxon-name> (<tp:taxon-name><tp:taxon-name-part taxon-name-part-type="subclass">Copepoda</tp:taxon-name-part></tp:taxon-name>: <tp:taxon-name><tp:taxon-name-part taxon-name-part-type="order">Harpacticoida</tp:taxon-name-part></tp:taxon-name>). II. Polyphyly of <italic><tp:taxon-name><tp:taxon-name-part taxon-name-part-type="genus">Polyascophorus</tp:taxon-name-part></tp:taxon-name></italic> and description of <italic><tp:taxon-name><tp:taxon-name-part taxon-name-part-type="genus">Arthuricornua</tp:taxon-name-part></tp:taxon-name></italic>, new genus.</article-title><source>Journal of Crustacean Biology</source><volume>21</volume>(<issue>1</issue>): <fpage>170</fpage>–<lpage>191</lpage>. <ext-link xlink:href="10.1163/20021975-99990115" ext-link-type="doi" xlink:type="simple">https://doi.org/10.1163/20021975-99990115</ext-link></mixed-citation></ref></ref-list></tp:taxon-treatment>
