# Supplementary material for: ﻿A new species of Pseudechinopsyllus George, 2006 (Copepoda, Harpacticoida, Cletodidae) from Campos Basin, Brazil (southwest Atlantic Ocean), with remarks on the phylogeny of the genus
Source: Zookeys. 2025 Jun 19;1241:325–57. doi: 10.3897/zookeys.1241.153012 (PMC12238980; doi:10.3897/zookeys.1241.153012)
Supplement: XML Treatment for Pseudechinopsyllus andrei [file zookeys.1241.153012-treatment2.xml]

<!DOCTYPE tp:taxon-treatment
  PUBLIC "-//TaxonX//DTD Taxonomic Treatment Publishing DTD v0 20100105//EN" "tax-treatment-NSO.dtd">
<tp:taxon-treatment xmlns:tp="http://www.plazi.org/taxpub"><tp:treatment-meta><kwd-group><label>Taxon classification</label><kwd>
                <named-content content-type="kingdom">Animalia</named-content>
              </kwd><kwd>
                <named-content content-type="order">Harpacticoida</named-content>
              </kwd><kwd>
                <named-content content-type="family">Cletodidae</named-content>
              </kwd></kwd-group><mixed-citation publication-type="journal"><person-group><name><surname>George</surname><given-names>Kai Horst</given-names></name><name><surname>Wandeness</surname><given-names>Adriane P.</given-names></name><name><surname>Santos</surname><given-names>Paulo J. P.</given-names></name></person-group><article-title>﻿A new species of <italic><tp:taxon-name><tp:taxon-name-part taxon-name-part-type="genus" reg="Pseudechinopsyllus">Pseudechinopsyllus</tp:taxon-name-part></tp:taxon-name></italic> George, 2006 (<tp:taxon-name><tp:taxon-name-part taxon-name-part-type="subclass">Copepoda</tp:taxon-name-part></tp:taxon-name>, <tp:taxon-name><tp:taxon-name-part taxon-name-part-type="order">Harpacticoida</tp:taxon-name-part></tp:taxon-name>, <tp:taxon-name><tp:taxon-name-part taxon-name-part-type="family">Cletodidae</tp:taxon-name-part></tp:taxon-name>) from Campos Basin, Brazil (southwest Atlantic Ocean), with remarks on the phylogeny of the genus</article-title><source>Zookeys</source><day>19</day><month>06</month><year>2025</year><volume>1241</volume><fpage>325</fpage><lpage>357</lpage><pub-id pub-id-type="doi">10.3897/zookeys.1241.153012</pub-id></mixed-citation></tp:treatment-meta><tp:nomenclature><label>﻿</label><tp:taxon-name>
              <object-id xmlns:xlink="http://www.w3.org/1999/xlink" content-type="arpha" xlink:type="simple">1DA1BC46-6426-5043-B1CF-AB9A215EBBE3</object-id>
              <tp:taxon-name-part taxon-name-part-type="genus" reg="Pseudechinopsyllus">Pseudechinopsyllus</tp:taxon-name-part>
              <tp:taxon-name-part taxon-name-part-type="species" reg="andrei">andrei</tp:taxon-name-part>
              <object-id xmlns:xlink="http://www.w3.org/1999/xlink" content-type="zoobank" xlink:type="simple">https://zoobank.org/A8715BE5-20F7-4E89-9CED-826540058FDA</object-id>
            </tp:taxon-name><tp:taxon-status xmlns:xlink="http://www.w3.org/1999/xlink" xlink:type="simple">sp. nov.</tp:taxon-status></tp:nomenclature><tp:treatment-sec sec-type="Locus typicus" id="SECID0ESHAE"><title>Locus typicus.</title><p>Grussaí Canyon, Campos Basin, Brazil, geographic position <named-content xmlns:xlink="http://www.w3.org/1999/xlink" content-type="dwc:verbatimCoordinates" xlink:type="simple"><named-content content-type="geo-json" specific-use="{&#34;type&#34;:&#34;Point&#34;,&#34;coordinates&#34;:[-39.833333,-21.916667]}" id="NCID0E2HAE" xlink:type="simple">21°55'S, 39°50'W</named-content></named-content>, 1,300 m depth.</p></tp:treatment-sec><tp:treatment-sec sec-type="type material" id="SECID0EAIAE"><title>Type material.</title><p><bold><italic>Syntypes</italic></bold> (ST) 1: female, put on 16 slides, <named-content xmlns:xlink="http://www.w3.org/1999/xlink" content-type="dwc:institutional_code" xlink:title="Museu de Oceanografia Petrônio Alves Coelho – Universidade Federal de Pernambuco" xlink:href="http://grbio.org/institution/oceanographic-museum-federal-university-pernambuco" xlink:type="simple">MOUFPE</named-content> collection no. 22056/1–16; ST2: female, put on 1 slide, <named-content xmlns:xlink="http://www.w3.org/1999/xlink" content-type="dwc:institutional_code" xlink:title="Museu de Oceanografia Petrônio Alves Coelho – Universidade Federal de Pernambuco" xlink:href="http://grbio.org/institution/oceanographic-museum-federal-university-pernambuco" xlink:type="simple">MOUFPE</named-content> collection no. 22057; ST3: female, put on 1 slide, <named-content xmlns:xlink="http://www.w3.org/1999/xlink" content-type="dwc:institutional_code" xlink:title="Museu de Oceanografia Petrônio Alves Coelho – Universidade Federal de Pernambuco" xlink:href="http://grbio.org/institution/oceanographic-museum-federal-university-pernambuco" xlink:type="simple">MOUFPE</named-content> collection no. 22058; ST4: male, put on 1 slide, <named-content xmlns:xlink="http://www.w3.org/1999/xlink" content-type="dwc:institutional_code" xlink:title="Museu de Oceanografia Petrônio Alves Coelho – Universidade Federal de Pernambuco" xlink:href="http://grbio.org/institution/oceanographic-museum-federal-university-pernambuco" xlink:type="simple">MOUFPE</named-content> collection no. 22059; ST5: male, put on 1 slide, <named-content xmlns:xlink="http://www.w3.org/1999/xlink" content-type="dwc:institutional_code" xlink:title="Museu de Oceanografia Petrônio Alves Coelho – Universidade Federal de Pernambuco" xlink:href="http://grbio.org/institution/oceanographic-museum-federal-university-pernambuco" xlink:type="simple">MOUFPE</named-content> collection no. 22060; ST6: female, put on 1 slide, <named-content xmlns:xlink="http://www.w3.org/1999/xlink" content-type="dwc:institutional_code" xlink:title="Museu de Oceanografia Petrônio Alves Coelho – Universidade Federal de Pernambuco" xlink:href="http://grbio.org/institution/oceanographic-museum-federal-university-pernambuco" xlink:type="simple">MOUFPE</named-content> collection no. 22061; ST7: female, put on 1 slide, <named-content xmlns:xlink="http://www.w3.org/1999/xlink" content-type="dwc:institutional_code" xlink:title="Museu de Oceanografia Petrônio Alves Coelho – Universidade Federal de Pernambuco" xlink:href="http://grbio.org/institution/oceanographic-museum-federal-university-pernambuco" xlink:type="simple">MOUFPE</named-content> collection no. 22062; ST8: female, put on 1 slide, <named-content xmlns:xlink="http://www.w3.org/1999/xlink" content-type="dwc:institutional_code" xlink:title="Museu de Oceanografia Petrônio Alves Coelho – Universidade Federal de Pernambuco" xlink:href="http://grbio.org/institution/oceanographic-museum-federal-university-pernambuco" xlink:type="simple">MOUFPE</named-content> collection no. 22063; ST9: female, put on 1 slide, <named-content xmlns:xlink="http://www.w3.org/1999/xlink" content-type="dwc:institutional_code" xlink:title="Museu de Oceanografia Petrônio Alves Coelho – Universidade Federal de Pernambuco" xlink:href="http://grbio.org/institution/oceanographic-museum-federal-university-pernambuco" xlink:type="simple">MOUFPE</named-content> collection no. 22064 (used for <abbrev xmlns:xlink="http://www.w3.org/1999/xlink" xlink:title="Confocal Laser Scanning Microscopy" id="ABBRID0EPJAE" xlink:type="simple">CLSM</abbrev>); ST10: male, put on 3 slides, <named-content xmlns:xlink="http://www.w3.org/1999/xlink" content-type="dwc:institutional_code" xlink:title="Museu de Oceanografia Petrônio Alves Coelho – Universidade Federal de Pernambuco" xlink:href="http://grbio.org/institution/oceanographic-museum-federal-university-pernambuco" xlink:type="simple">MOUFPE</named-content> collection no. 22065/1–3; ST11: copepodid CIV, put on 1 slide, <named-content xmlns:xlink="http://www.w3.org/1999/xlink" content-type="dwc:institutional_code" xlink:title="Museu de Oceanografia Petrônio Alves Coelho – Universidade Federal de Pernambuco" xlink:href="http://grbio.org/institution/oceanographic-museum-federal-university-pernambuco" xlink:type="simple">MOUFPE</named-content> collection no. 22066.</p></tp:treatment-sec><tp:treatment-sec sec-type="notes" id="SECID0E2JAE"><title>Note.</title><p>Because all representatives of the type material show damage to different parts of the body or appendages, the description was not based on one but on several individuals. The figure captions refer to the syntype on the basis of which an appendage or body section was drawn.</p></tp:treatment-sec><tp:treatment-sec sec-type="description" id="SECID0EAKAE"><title>Description of female.</title><p>Habitus (Figs <xref ref-type="fig" rid="F2">2A</xref>, <xref ref-type="fig" rid="F3">3A, B</xref>) long and slender, mean body length (R to end of <abbrev xmlns:xlink="http://www.w3.org/1999/xlink" xlink:title="furcal ramus/rami" id="ABBRID0EOKAE" xlink:type="simple">FR</abbrev>) 1,255.9 µm (range 1,155.9–1,400.0 µm; <italic>n</italic> = 5). Cphth frontally with strongly developed peak, lacking <abbrev xmlns:xlink="http://www.w3.org/1999/xlink" xlink:title="cephalothoracic frontolateral horns" id="ABBRID0EUKAE" xlink:type="simple">FLH</abbrev> but bearing <abbrev xmlns:xlink="http://www.w3.org/1999/xlink" xlink:title="anterior cephalothoracic setulose tufts" id="ABBRID0EYKAE" xlink:type="simple">ACST</abbrev>, and four pairs of long tube pores. <abbrev xmlns:xlink="http://www.w3.org/1999/xlink" xlink:title="cephalothoracic anterior lateroventral processes" id="ABBRID0E3KAE" xlink:type="simple">CLVPa</abbrev> (Figs <xref ref-type="fig" rid="F2">2A</xref>, <xref ref-type="fig" rid="F3">3A, B</xref>, <xref ref-type="fig" rid="F4">4A</xref>) and <abbrev xmlns:xlink="http://www.w3.org/1999/xlink" xlink:title="cephalothoracic posterior lateroventral processes" id="ABBRID0EMLAE" xlink:type="simple">CLVPp</abbrev> (Figs <xref ref-type="fig" rid="F2">2A</xref>, <xref ref-type="fig" rid="F3">3A, B</xref>) well developed. Rostrum (exemplified in Fig. <xref ref-type="fig" rid="F5">5A</xref>) small, constricted and almost squarish, apically with pair of sensilla, long tube pore, and <abbrev xmlns:xlink="http://www.w3.org/1999/xlink" xlink:title="rostral setulose tuft" id="ABBRID0E3LAE" xlink:type="simple">RST</abbrev>; previous to the sensillar pedestals, with hyaline outgrowths. <abbrev xmlns:xlink="http://www.w3.org/1999/xlink" xlink:title="cephalothoracic laterodorsal processes" id="ABBRID0EAMAE" xlink:type="simple">CLDP</abbrev> absent. Free thoracic somites bearing P2–P5 laterally with <abbrev xmlns:xlink="http://www.w3.org/1999/xlink" xlink:title="lateral thoracic setulose tufts" id="ABBRID0EEMAE" xlink:type="simple">TST1</abbrev>–<abbrev xmlns:xlink="http://www.w3.org/1999/xlink" xlink:title="lateral thoracic setulose tufts" id="ABBRID0EIMAE" xlink:type="simple">TST4</abbrev> and long, unarmed DP1–DP4 that carry sensilla at their tips; somites dorsally and dorsoventrally bearing long tube pores.</p><fig id="F2" position="float" orientation="portrait"><object-id xmlns:xlink="http://www.w3.org/1999/xlink" content-type="doi" xlink:type="simple">10.3897/zookeys.1241.153012.figure2</object-id><object-id xmlns:xlink="http://www.w3.org/1999/xlink" content-type="arpha" xlink:type="simple">1E0E2E59-9B95-5416-920E-D82A6E774C97</object-id><label>Figure 2.</label><caption><p><italic><tp:taxon-name><tp:taxon-name-part taxon-name-part-type="genus" reg="Pseudechinopsyllus">Pseudechinopsyllus</tp:taxon-name-part><tp:taxon-name-part taxon-name-part-type="species" reg="andrei">andrei</tp:taxon-name-part></tp:taxon-name></italic> sp. nov. <bold>A</bold> female habitus, dorsal view (syntype 2) <bold>B</bold> male urosoma, dorsal view (syntype 5). Scale bar: 100 µm.</p></caption><graphic xmlns:xlink="http://www.w3.org/1999/xlink" xlink:href="zookeys-1241-325_article-153012__-g002.jpg" position="float" orientation="portrait" xlink:type="simple" id="oo_1356839.jpg"><uri content-type="original_file" xlink:type="simple">https://binary.pensoft.net/fig/1356839</uri></graphic></fig><fig id="F3" position="float" orientation="portrait"><object-id xmlns:xlink="http://www.w3.org/1999/xlink" content-type="doi" xlink:type="simple">10.3897/zookeys.1241.153012.figure3</object-id><object-id xmlns:xlink="http://www.w3.org/1999/xlink" content-type="arpha" xlink:type="simple">BAE6EC6D-94EA-5251-9DF2-DCF3A7993DAD</object-id><label>Figure 3.</label><caption><p><italic><tp:taxon-name><tp:taxon-name-part taxon-name-part-type="genus" reg="Pseudechinopsyllus">Pseudechinopsyllus</tp:taxon-name-part><tp:taxon-name-part taxon-name-part-type="species" reg="andrei">andrei</tp:taxon-name-part></tp:taxon-name></italic> sp. nov., <abbrev xmlns:xlink="http://www.w3.org/1999/xlink" xlink:title="Confocal Laser Scanning Microscopy" id="ABBRID0E2NAE" xlink:type="simple">CLSM</abbrev> microphotograph, female habitus <bold>A</bold> dorsal view <bold>B</bold> ventral view (syntype 2). Scale bar: 100 µm.</p></caption><graphic xmlns:xlink="http://www.w3.org/1999/xlink" xlink:href="zookeys-1241-325_article-153012__-g003.jpg" position="float" orientation="portrait" xlink:type="simple" id="oo_1356840.jpg"><uri content-type="original_file" xlink:type="simple">https://binary.pensoft.net/fig/1356840</uri></graphic></fig><p>Females with last thoracic and first abdominal somite fused to <abbrev xmlns:xlink="http://www.w3.org/1999/xlink" xlink:title="genital double somite" id="ABBRID0EKOAE" xlink:type="simple">GDS</abbrev>; former separation still indicated by dorsal suture; <abbrev xmlns:xlink="http://www.w3.org/1999/xlink" xlink:title="lateral setulose tufts on female genital somite" id="ABBRID0EOOAE" xlink:type="simple">GST</abbrev> developed. <abbrev xmlns:xlink="http://www.w3.org/1999/xlink" xlink:title="genital double somite" id="ABBRID0ESOAE" xlink:type="simple">GDS</abbrev> and remaining abdominal somites except telson also carrying dorsal and dorsoventral tube pores.</p><p>Abdominal somites with <abbrev xmlns:xlink="http://www.w3.org/1999/xlink" xlink:title="abdominal lateral setulose tufts" id="ABBRID0EYOAE" xlink:type="simple">AST1</abbrev>–AST3, whilst <abbrev xmlns:xlink="http://www.w3.org/1999/xlink" xlink:title="abdominal lateral setulose tufts" id="ABBRID0E3OAE" xlink:type="simple">AST4</abbrev> are missing. Telson (Figs <xref ref-type="fig" rid="F2">2A</xref>, <xref ref-type="fig" rid="F3">3A, B</xref>, <xref ref-type="fig" rid="F4">4B</xref>) at the most as large as the previous somite, laterally with two pairs of tube pores; anal operculum with dense row of fine long spinules on apical margin. <abbrev xmlns:xlink="http://www.w3.org/1999/xlink" xlink:title="furcal ramus/rami" id="ABBRID0EMPAE" xlink:type="simple">FR</abbrev> (Fig. <xref ref-type="fig" rid="F4">4C</xref>) reaching up to 1/3 of the body length, ~ 15× longer than wide, with long tube pore ventrally, close to proximal margin.</p><fig id="F4" position="float" orientation="portrait"><object-id xmlns:xlink="http://www.w3.org/1999/xlink" content-type="doi" xlink:type="simple">10.3897/zookeys.1241.153012.figure4</object-id><object-id xmlns:xlink="http://www.w3.org/1999/xlink" content-type="arpha" xlink:type="simple">C383A953-1CBA-570D-9D28-4BB31341F2B6</object-id><label>Figure 4.</label><caption><p><italic><tp:taxon-name><tp:taxon-name-part taxon-name-part-type="genus" reg="Pseudechinopsyllus">Pseudechinopsyllus</tp:taxon-name-part><tp:taxon-name-part taxon-name-part-type="species" reg="andrei">andrei</tp:taxon-name-part></tp:taxon-name></italic> sp. nov. (syntype 1) <bold>A</bold> left anterior cephalothoracic lateroventral process (<abbrev xmlns:xlink="http://www.w3.org/1999/xlink" xlink:title="cephalothoracic anterior lateroventral processes" id="ABBRID0EJQAE" xlink:type="simple">CLVPa</abbrev>), dorsal view <bold>B</bold> telson, dorsal view <bold>C</bold> right furcal ramus, dorsal view. Scale bar: 50 µm.</p></caption><graphic xmlns:xlink="http://www.w3.org/1999/xlink" xlink:href="zookeys-1241-325_article-153012__-g004.jpg" position="float" orientation="portrait" xlink:type="simple" id="oo_1356841.jpg"><uri content-type="original_file" xlink:type="simple">https://binary.pensoft.net/fig/1356841</uri></graphic></fig><p>Seven setae present: I and II standing closely together laterally in the middle of <abbrev xmlns:xlink="http://www.w3.org/1999/xlink" xlink:title="furcal ramus/rami" id="ABBRID0EYQAE" xlink:type="simple">FR</abbrev>, III subapically at the outer margin. IV, V and VI terminally, being IV as long as III, VI smaller; V longest and bipinnate. VII biarticulated, inserting dorsally.</p><p><abbrev xmlns:xlink="http://www.w3.org/1999/xlink" xlink:title="antennule" id="ABBRID0E5QAE" xlink:type="simple">A1</abbrev> (Fig. <xref ref-type="fig" rid="F5">5B</xref>) four-segmented, all segments covered with long slender spinules. First, third, and fourth segments of nearly the same length, second segment somewhat shorter. First segment apically with one bipinnate seta. Second segment with eight setae (two broken and two bipinnate). Third segment bearing five bare setae at its anterior margin and an acrothek consisting of one <abbrev xmlns:xlink="http://www.w3.org/1999/xlink" xlink:title="aesthetasc" id="ABBRID0EGRAE" xlink:type="simple">aes</abbrev> and two bare setae. Fourth segment with ten bare setae (1 broken), of which two are fused at their bases and arising from a knob together with a small <abbrev xmlns:xlink="http://www.w3.org/1999/xlink" xlink:title="aesthetasc" id="ABBRID0EKRAE" xlink:type="simple">aes</abbrev>. Setal formula: I–1, II–8, III–5 (+ 2 and <abbrev xmlns:xlink="http://www.w3.org/1999/xlink" xlink:title="aesthetasc" id="ABBRID0EORAE" xlink:type="simple">aes</abbrev>), IV–8 (+ 2 and <abbrev xmlns:xlink="http://www.w3.org/1999/xlink" xlink:title="aesthetasc" id="ABBRID0ESRAE" xlink:type="simple">aes</abbrev>).</p><fig id="F5" position="float" orientation="portrait"><object-id xmlns:xlink="http://www.w3.org/1999/xlink" content-type="doi" xlink:type="simple">10.3897/zookeys.1241.153012.figure5</object-id><object-id xmlns:xlink="http://www.w3.org/1999/xlink" content-type="arpha" xlink:type="simple">B84C4BEC-E21E-56CA-8ECB-269858D4715E</object-id><label>Figure 5.</label><caption><p><italic><tp:taxon-name><tp:taxon-name-part taxon-name-part-type="genus" reg="Pseudechinopsyllus">Pseudechinopsyllus</tp:taxon-name-part><tp:taxon-name-part taxon-name-part-type="species" reg="andrei">andrei</tp:taxon-name-part></tp:taxon-name></italic> sp. nov. <bold>A</bold> rostrum, dorsal view (syntype 10) <bold>B</bold> female <abbrev xmlns:xlink="http://www.w3.org/1999/xlink" xlink:title="antennule" id="ABBRID0ENSAE" xlink:type="simple">A1</abbrev> (syntype 1). Scale bars: 50 µm.</p></caption><graphic xmlns:xlink="http://www.w3.org/1999/xlink" xlink:href="zookeys-1241-325_article-153012__-g005.jpg" position="float" orientation="portrait" xlink:type="simple" id="oo_1356842.jpg"><uri content-type="original_file" xlink:type="simple">https://binary.pensoft.net/fig/1356842</uri></graphic></fig><p><abbrev xmlns:xlink="http://www.w3.org/1999/xlink" xlink:title="antenna" id="ABBRID0EYSAE" xlink:type="simple">A2</abbrev> (Fig. <xref ref-type="fig" rid="F6">6A, B</xref>) lacking <abbrev xmlns:xlink="http://www.w3.org/1999/xlink" xlink:title="proximal (middle, distal) segment of exopod" id="ABBRID0EATAE" xlink:type="simple">exp</abbrev>. Allobasis with two abexopodal setae (1 seta broken in Fig. <xref ref-type="fig" rid="F6">6A</xref>). Enp (Fig. <xref ref-type="fig" rid="F6">6B</xref>) anteriorly with row of spinules, medially with two pinnate and one smaller bare seta. Terminally with six setae, at least three of which long, unipinnate and geniculated, the anterior ones short and bipinnate, the posterior seta bare.</p><fig id="F6" position="float" orientation="portrait"><object-id xmlns:xlink="http://www.w3.org/1999/xlink" content-type="doi" xlink:type="simple">10.3897/zookeys.1241.153012.figure6</object-id><object-id xmlns:xlink="http://www.w3.org/1999/xlink" content-type="arpha" xlink:type="simple">A132257B-926E-5C5A-8B73-E8B735C5E105</object-id><label>Figure 6.</label><caption><p><italic><tp:taxon-name><tp:taxon-name-part taxon-name-part-type="genus" reg="Pseudechinopsyllus">Pseudechinopsyllus</tp:taxon-name-part><tp:taxon-name-part taxon-name-part-type="species" reg="andrei">andrei</tp:taxon-name-part></tp:taxon-name></italic> sp. nov. <bold>A</bold><abbrev xmlns:xlink="http://www.w3.org/1999/xlink" xlink:title="antenna" id="ABBRID0EBUAE" xlink:type="simple">A2</abbrev> basis (syntype 10) <bold>B</bold><abbrev xmlns:xlink="http://www.w3.org/1999/xlink" xlink:title="antenna" id="ABBRID0EHUAE" xlink:type="simple">A2</abbrev> endopod (syntype 1), <bold>C, C</bold>* Md, showing a semi-schematic contour of the gnathobase plus the detailed <abbrev xmlns:xlink="http://www.w3.org/1999/xlink" xlink:title="mandible" id="ABBRID0ENUAE" xlink:type="simple">md</abbrev> palpus (<bold>C</bold>) and the detailed gnathobase of the counterpart (<bold>C</bold>*) (syntype 1). Scale bars: 50 µm.</p></caption><graphic xmlns:xlink="http://www.w3.org/1999/xlink" xlink:href="zookeys-1241-325_article-153012__-g006.jpg" position="float" orientation="portrait" xlink:type="simple" id="oo_1356843.jpg"><uri content-type="original_file" xlink:type="simple">https://binary.pensoft.net/fig/1356843</uri></graphic></fig><p>Md (Fig. <xref ref-type="fig" rid="F6">6C, C</xref>*) gnathobase strong, with two strongly sclerotised teeth that vary in their shape, one broad brush-like element and one small bare seta. Md palp (Fig. <xref ref-type="fig" rid="F6">6C</xref>) formed by fused basis, <abbrev xmlns:xlink="http://www.w3.org/1999/xlink" xlink:title="endopod" id="ABBRID0EEVAE" xlink:type="simple">enp</abbrev>, and <abbrev xmlns:xlink="http://www.w3.org/1999/xlink" xlink:title="proximal (middle, distal) segment of exopod" id="ABBRID0EIVAE" xlink:type="simple">exp</abbrev>; long and slender, with basal seta no. 2 and endopodal setae nos. 3–5; basal seta no. 1 and exopodal seta no. 6 completely reduced.</p><p>Mxl (Fig. <xref ref-type="fig" rid="F7">7A</xref>) praecoxal arthrite basally with row of spinules; terminally with four bare and two unipinnate strong spines; subapically with two bare setae; additionally, with two bare surface setae, and on the other side with curved row of long spinules. Coxal endite with one bare small seta. Basis fused with <abbrev xmlns:xlink="http://www.w3.org/1999/xlink" xlink:title="endopod" id="ABBRID0ESVAE" xlink:type="simple">enp</abbrev> and <abbrev xmlns:xlink="http://www.w3.org/1999/xlink" xlink:title="proximal (middle, distal) segment of exopod" id="ABBRID0EWVAE" xlink:type="simple">exp</abbrev>, forming a single segment that carries two lateral and two apical setae.</p><fig id="F7" position="float" orientation="portrait"><object-id xmlns:xlink="http://www.w3.org/1999/xlink" content-type="doi" xlink:type="simple">10.3897/zookeys.1241.153012.figure7</object-id><object-id xmlns:xlink="http://www.w3.org/1999/xlink" content-type="arpha" xlink:type="simple">76AF2882-3437-59E2-855A-1ABDCA7AD684</object-id><label>Figure 7.</label><caption><p><italic><tp:taxon-name><tp:taxon-name-part taxon-name-part-type="genus" reg="Pseudechinopsyllus">Pseudechinopsyllus</tp:taxon-name-part><tp:taxon-name-part taxon-name-part-type="species" reg="andrei">andrei</tp:taxon-name-part></tp:taxon-name></italic> sp. nov. (syntype 1) <bold>A</bold> Mxl, coxa, and basis (marked with *) separated <bold>B</bold> Mx <bold>C</bold> Mxp. Scale bars: 50 µm.</p></caption><graphic xmlns:xlink="http://www.w3.org/1999/xlink" xlink:href="zookeys-1241-325_article-153012__-g007.jpg" position="float" orientation="portrait" xlink:type="simple" id="oo_1356844.jpg"><uri content-type="original_file" xlink:type="simple">https://binary.pensoft.net/fig/1356844</uri></graphic></fig><p>Mx (Fig. <xref ref-type="fig" rid="F7">7B</xref>) syncoxa with two distinct endites, few long spinules along outer basal edge, and row of spinules along other distal margin.</p><p>Proximal endite stronger than distal one, with few spinules and two spines, the proximal one biplumose and fused to the endite, the distal one with one single ruffle; the distal endite apically with three small bare setae. Allobasis distinct, produced into strong claw that carries one strong spinulose ruffle; additionally, with two bare setae. Endopod small and knob-like, equipped with two bare setae.</p><p>Mxp (Fig. <xref ref-type="fig" rid="F7">7C</xref>) prehensile, syncoxa and basis densely covered with long spinules, syncoxa lacking seta. Enp produced into long bare claw, accompanied by slender seta at its base.</p><p><abbrev xmlns:xlink="http://www.w3.org/1999/xlink" xlink:title="swimming legs 1–6" id="ABBRID0EHXAE" xlink:type="simple">P1</abbrev> (Fig. <xref ref-type="fig" rid="F8">8A, B</xref>) with transversely elongate basis and two-segmented exopod, both covered with long spinules; endopod absent.</p><fig id="F8" position="float" orientation="portrait"><object-id xmlns:xlink="http://www.w3.org/1999/xlink" content-type="doi" xlink:type="simple">10.3897/zookeys.1241.153012.figure8</object-id><object-id xmlns:xlink="http://www.w3.org/1999/xlink" content-type="arpha" xlink:type="simple">449D1ECF-4181-54DA-B045-2F6657E18908</object-id><label>Figure 8.</label><caption><p><italic><tp:taxon-name><tp:taxon-name-part taxon-name-part-type="genus" reg="Pseudechinopsyllus">Pseudechinopsyllus</tp:taxon-name-part><tp:taxon-name-part taxon-name-part-type="species" reg="andrei">andrei</tp:taxon-name-part></tp:taxon-name></italic> sp. nov. (syntype 1), <abbrev xmlns:xlink="http://www.w3.org/1999/xlink" xlink:title="swimming legs 1–6" id="ABBRID0ECYAE" xlink:type="simple">P1</abbrev><bold>A</bold> left leg, arrow indicating abnormal supernumerous seta on exp3 <bold>B</bold> Exp3 of right leg, showing the normal setation. Scale bar: 50 µm.</p></caption><graphic xmlns:xlink="http://www.w3.org/1999/xlink" xlink:href="zookeys-1241-325_article-153012__-g008.jpg" position="float" orientation="portrait" xlink:type="simple" id="oo_1356845.jpg"><uri content-type="original_file" xlink:type="simple">https://binary.pensoft.net/fig/1356845</uri></graphic></fig><p>Basis with one bipinnate outer and one bare inner seta, the latter arising from protruding pedestal. Tube pore inserting proximally close to anterior margin. Exp1 ~ 1/2 as long as exp2, with one bipinnate outer seta; exp2 with one bipinnate outer spine and four (sub)apical geniculate setae, which present a very fine serration previous to the geniculation. Subapically on anterior surface with tube pore.</p><p><italic><tp:taxon-name><tp:taxon-name-part taxon-name-part-type="genus" reg="Pseudechinopsyllus">Pseudechinopsyllus</tp:taxon-name-part><tp:taxon-name-part taxon-name-part-type="species" reg="andrei">andrei</tp:taxon-name-part></tp:taxon-name></italic> sp. nov. exhibits a remarkable intraspecific variability that is expressed in the abnormal development of supernumerary setae or even segments on some swimming legs in single individuals. For example, the left <abbrev xmlns:xlink="http://www.w3.org/1999/xlink" xlink:title="swimming legs 1–6" id="ABBRID0E4YAE" xlink:type="simple">P1</abbrev> exp2 on syntype 1 bears an inner seta (arrow in Fig. <xref ref-type="fig" rid="F8">8A</xref>), which is missing on the right exp2 (Fig. <xref ref-type="fig" rid="F8">8B</xref>). We interpret this additional seta as abnormal because it is not present in any other species of the <italic><tp:taxon-name><tp:taxon-name-part taxon-name-part-type="genus" reg="Ceratonotus">Ceratonotus</tp:taxon-name-part></tp:taxon-name></italic> group. Further abnormal setal and segment formation was found on the P2 and the P5 (see below).</p><p>P2–P4 (Figs <xref ref-type="fig" rid="F9">9A, B</xref>, <xref ref-type="fig" rid="F10">10A</xref>, <xref ref-type="fig" rid="F11">11A, B</xref>) with laterally elongated, bow-like intercoxal sclerites as exemplified for P4 (Fig. <xref ref-type="fig" rid="F11">11B</xref>) and transversely elongate bases that are covered with several long spinules and carry one outer seta (bipinnate in P2, bare in P3 and P4) and one very long tube pore. Exopods three-segmented; exp1 with one bipinnate outer seta, exp2 with one bare inner seta and one bipinnate outer spine; in P2 additionally with long tube pore. In Syntype 1, however, like the left-hand <abbrev xmlns:xlink="http://www.w3.org/1999/xlink" xlink:title="swimming legs 1–6" id="ABBRID0EC1AE" xlink:type="simple">P1</abbrev> exp2 also the left-hand P2 exp2 bears an additional inner seta (arrow in Fig. <xref ref-type="fig" rid="F9">9B</xref>). Exp3 with two outer spines and two apical setae, the innermost of which narrower and shorter than the outermost one; P2 and P4 exp3 additionally with one inner, P3 exp3 with two inner setae. P3 laterally, P4 subapically at outer margin with tube pore. P2 (Fig. <xref ref-type="fig" rid="F9">9A</xref>) lacking <abbrev xmlns:xlink="http://www.w3.org/1999/xlink" xlink:title="endopod" id="ABBRID0EO1AE" xlink:type="simple">enp</abbrev>. P3 and P4 (Figs <xref ref-type="fig" rid="F10">10A</xref>, <xref ref-type="fig" rid="F11">11A</xref>) each with small knob-like <abbrev xmlns:xlink="http://www.w3.org/1999/xlink" xlink:title="endopod" id="ABBRID0E11AE" xlink:type="simple">enp</abbrev> carrying one bare seta. Setal formula shown in Table <xref ref-type="table" rid="T1">1</xref>.</p><table-wrap id="T1" position="float" orientation="portrait"><label>Table 1.</label><caption><p><italic><tp:taxon-name><tp:taxon-name-part taxon-name-part-type="genus" reg="Pseudechinopsyllus">Pseudechinopsyllus</tp:taxon-name-part><tp:taxon-name-part taxon-name-part-type="species" reg="andrei">andrei</tp:taxon-name-part></tp:taxon-name></italic> sp. nov., setation of swimming legs P2–P4. Roman numerals indicate outer setae/spines.</p></caption><table id="TID0EPDBG" rules="all"><tbody><tr><th rowspan="1" colspan="1"/><th rowspan="1" colspan="1">Exp1</th><th rowspan="1" colspan="1">Exp2</th><th rowspan="1" colspan="1">Exp3</th><th rowspan="1" colspan="1">Enp1</th></tr><tr><td rowspan="1" colspan="1">P2</td><td rowspan="1" colspan="1">I;0</td><td rowspan="1" colspan="1">I;1</td><td rowspan="1" colspan="1">II;2;1</td><td rowspan="1" colspan="1">–</td></tr><tr><td rowspan="1" colspan="1">P3</td><td rowspan="1" colspan="1">I;0</td><td rowspan="1" colspan="1">I;1</td><td rowspan="1" colspan="1">II;2;2</td><td rowspan="1" colspan="1">1</td></tr><tr><td rowspan="1" colspan="1">P4</td><td rowspan="1" colspan="1">I;0</td><td rowspan="1" colspan="1">I;1</td><td rowspan="1" colspan="1">II;2;1</td><td rowspan="1" colspan="1">1</td></tr></tbody></table></table-wrap><fig id="F9" position="float" orientation="portrait"><object-id xmlns:xlink="http://www.w3.org/1999/xlink" content-type="doi" xlink:type="simple">10.3897/zookeys.1241.153012.figure9</object-id><object-id xmlns:xlink="http://www.w3.org/1999/xlink" content-type="arpha" xlink:type="simple">86AB3D5E-2A92-50BE-A604-D572292CDCA9</object-id><label>Figure 9.</label><caption><p><italic><tp:taxon-name><tp:taxon-name-part taxon-name-part-type="genus" reg="Pseudechinopsyllus">Pseudechinopsyllus</tp:taxon-name-part><tp:taxon-name-part taxon-name-part-type="species" reg="andrei">andrei</tp:taxon-name-part></tp:taxon-name></italic> sp. nov. (syntype 1), P2 <bold>A</bold> right leg <bold>B</bold> Exp2 of left leg, arrow indicating abnormal supernumerous seta. Scale bar: 50 µm.</p></caption><graphic xmlns:xlink="http://www.w3.org/1999/xlink" xlink:href="zookeys-1241-325_article-153012__-g009.jpg" position="float" orientation="portrait" xlink:type="simple" id="oo_1356846.jpg"><uri content-type="original_file" xlink:type="simple">https://binary.pensoft.net/fig/1356846</uri></graphic></fig><fig id="F10" position="float" orientation="portrait"><object-id xmlns:xlink="http://www.w3.org/1999/xlink" content-type="doi" xlink:type="simple">10.3897/zookeys.1241.153012.figure10</object-id><object-id xmlns:xlink="http://www.w3.org/1999/xlink" content-type="arpha" xlink:type="simple">54F5D5FC-57CA-56E7-B15F-B98984E6EC8F</object-id><label>Figure 10.</label><caption><p><italic><tp:taxon-name><tp:taxon-name-part taxon-name-part-type="genus" reg="Pseudechinopsyllus">Pseudechinopsyllus</tp:taxon-name-part><tp:taxon-name-part taxon-name-part-type="species" reg="andrei">andrei</tp:taxon-name-part></tp:taxon-name></italic> sp. nov. <bold>A</bold> female left P3 (syntype 1) <bold>B</bold> male P3 endopod, anterior (right-hand illustration) and posterior view (left-hand illustration) (syntype 10). Scale bar: 50 µm.</p></caption><graphic xmlns:xlink="http://www.w3.org/1999/xlink" xlink:href="zookeys-1241-325_article-153012__-g010.jpg" position="float" orientation="portrait" xlink:type="simple" id="oo_1356847.jpg"><uri content-type="original_file" xlink:type="simple">https://binary.pensoft.net/fig/1356847</uri></graphic></fig><fig id="F11" position="float" orientation="portrait"><object-id xmlns:xlink="http://www.w3.org/1999/xlink" content-type="doi" xlink:type="simple">10.3897/zookeys.1241.153012.figure11</object-id><object-id xmlns:xlink="http://www.w3.org/1999/xlink" content-type="arpha" xlink:type="simple">50016753-B208-5555-902A-EC7D2F149861</object-id><label>Figure 11.</label><caption><p><italic><tp:taxon-name><tp:taxon-name-part taxon-name-part-type="genus" reg="Pseudechinopsyllus">Pseudechinopsyllus</tp:taxon-name-part><tp:taxon-name-part taxon-name-part-type="species" reg="andrei">andrei</tp:taxon-name-part></tp:taxon-name></italic> sp. nov. <bold>A</bold> female left P4 (syntype 1) <bold>B</bold> female P4 intercoxal sclerite (syntype 1), <bold>C.</bold> Male P4 right endopod (syntype 10). Scale bar: 50 µm.</p></caption><graphic xmlns:xlink="http://www.w3.org/1999/xlink" xlink:href="zookeys-1241-325_article-153012__-g011.jpg" position="float" orientation="portrait" xlink:type="simple" id="oo_1356848.jpg"><uri content-type="original_file" xlink:type="simple">https://binary.pensoft.net/fig/1356848</uri></graphic></fig><p>P5 (Fig. <xref ref-type="fig" rid="F12">12A</xref>) Basoendopod and exopod not fused. Endopodal lobe of basoendopod with long spinules, one tiny bare and one long bipinnate seta, accompanied by three tube pores. Outer basoendopodal seta arising from extremely long setophore (see asterisk*), which is almost twice the length of the exopod and accompanied by one tube pore. Exp also equipped with long spinules, and with two outer, one subapical, one apical and one inner bipinnate setae, as well as with long slender tube pore distally.</p><fig id="F12" position="float" orientation="portrait"><object-id xmlns:xlink="http://www.w3.org/1999/xlink" content-type="doi" xlink:type="simple">10.3897/zookeys.1241.153012.figure12</object-id><object-id xmlns:xlink="http://www.w3.org/1999/xlink" content-type="arpha" xlink:type="simple">99A2AF3D-792F-5F6E-9AAC-69A6863391D0</object-id><label>Figure 12.</label><caption><p><italic><tp:taxon-name><tp:taxon-name-part taxon-name-part-type="genus" reg="Pseudechinopsyllus">Pseudechinopsyllus</tp:taxon-name-part><tp:taxon-name-part taxon-name-part-type="species" reg="andrei">andrei</tp:taxon-name-part></tp:taxon-name></italic> sp. nov. <bold>A</bold> female right P5; * showing the excessively long setophore (syntype 1) <bold>B</bold> female genital field with rudimentary <abbrev xmlns:xlink="http://www.w3.org/1999/xlink" xlink:title="swimming legs 1–6" id="ABBRID0EOBAG" xlink:type="simple">P6</abbrev> (syntype 7). Scale bars: 50 µm.</p></caption><graphic xmlns:xlink="http://www.w3.org/1999/xlink" xlink:href="zookeys-1241-325_article-153012__-g012.jpg" position="float" orientation="portrait" xlink:type="simple" id="oo_1356849.jpg"><uri content-type="original_file" xlink:type="simple">https://binary.pensoft.net/fig/1356849</uri></graphic></fig><p><abbrev xmlns:xlink="http://www.w3.org/1999/xlink" xlink:title="genital field" id="ABBRID0EZBAG" xlink:type="simple">GF</abbrev> (Fig. <xref ref-type="fig" rid="F12">12B</xref>) <abbrev xmlns:xlink="http://www.w3.org/1999/xlink" xlink:title="swimming legs 1–6" id="ABBRID0EBCAG" xlink:type="simple">P6</abbrev> strongly reduced in size, each lobe bearing one tiny bare apical seta; margin on the inner side of the setae grown out into two small but distinctive spikes. Gonopore only indistinctly recognisable, ovoid in shape, and opening into two distal sclerotised formations.</p><p><bold>Male.</bold> The male resembles the female in most characters, with the exception of the (sexually dimorphic) body size, development of the segments between thorax and abdomen, and in the likewise sexually dimorphic shapes of the <abbrev xmlns:xlink="http://www.w3.org/1999/xlink" xlink:title="antennule" id="ABBRID0EJCAG" xlink:type="simple">A1</abbrev>, the P3 and P4 endopods, the P5, and the <abbrev xmlns:xlink="http://www.w3.org/1999/xlink" xlink:title="swimming legs 1–6" id="ABBRID0ENCAG" xlink:type="simple">P6</abbrev>.</p><p>Habitus almost identical to that of the female but clearly (up to 1/3) smaller (mean 944.6 µm; range 908.8 µm–979.4 µm; <italic>n</italic> = 3) and lacking <abbrev xmlns:xlink="http://www.w3.org/1999/xlink" xlink:title="genital double somite" id="ABBRID0EVCAG" xlink:type="simple">GDS</abbrev> (cf. Fig. <xref ref-type="fig" rid="F2">2B</xref>).</p><p><abbrev xmlns:xlink="http://www.w3.org/1999/xlink" xlink:title="antennule" id="ABBRID0E6CAG" xlink:type="simple">A1</abbrev> (Figs <xref ref-type="fig" rid="F13">13A</xref>, <xref ref-type="fig" rid="F14">14</xref>) eight-segmented, haplocer. First segment longest, with several long spinules, and with one bipinnate distal seta (Fig. <xref ref-type="fig" rid="F14">14</xref>); second segment smaller than first one, with eight bare setae and several long spinules posteriorly (Fig. <xref ref-type="fig" rid="F14">14</xref>); third segment much smaller than preceding segments, with five bare setae (Fig. <xref ref-type="fig" rid="F14">14</xref>); fourth segment smallest, no setae discernible (Fig. <xref ref-type="fig" rid="F14">14</xref>). Fifth segment very slightly swollen, with rows of spinules, and bearing ten setae (all broken in Fig. <xref ref-type="fig" rid="F14">14</xref>) plus acrothek formed by two setae and one <abbrev xmlns:xlink="http://www.w3.org/1999/xlink" xlink:title="aesthetasc" id="ABBRID0E6DAG" xlink:type="simple">aes</abbrev> arising from long protrusion; sixth segment slender, with two setae (broken in Fig. <xref ref-type="fig" rid="F14">14</xref>); seventh segment small, with one seta (broken in Fig. <xref ref-type="fig" rid="F14">14</xref>); eighth segment enlarged, distally acute, with seven bare setae (1 broken in Fig. <xref ref-type="fig" rid="F14">14</xref>) and a subapical acrothek formed by <abbrev xmlns:xlink="http://www.w3.org/1999/xlink" xlink:title="aesthetasc" id="ABBRID0EPEAG" xlink:type="simple">aes</abbrev> and two additional setae. Segment apically spatulate (arrowed in Fig. <xref ref-type="fig" rid="F14">14</xref>). Setal formula: I-1; II-8; III-5; IV-0; V-12 + <abbrev xmlns:xlink="http://www.w3.org/1999/xlink" xlink:title="aesthetasc" id="ABBRID0EXEAG" xlink:type="simple">aes</abbrev>; VI-2; VII-1; VIII-9 + <abbrev xmlns:xlink="http://www.w3.org/1999/xlink" xlink:title="aesthetasc" id="ABBRID0E2EAG" xlink:type="simple">aes</abbrev>.</p><fig id="F13" position="float" orientation="portrait"><object-id xmlns:xlink="http://www.w3.org/1999/xlink" content-type="doi" xlink:type="simple">10.3897/zookeys.1241.153012.figure13</object-id><object-id xmlns:xlink="http://www.w3.org/1999/xlink" content-type="arpha" xlink:type="simple">503358B1-DF24-564D-8EF7-D58E6D32BE9C</object-id><label>Figure 13.</label><caption><p><italic><tp:taxon-name><tp:taxon-name-part taxon-name-part-type="genus" reg="Pseudechinopsyllus">Pseudechinopsyllus</tp:taxon-name-part><tp:taxon-name-part taxon-name-part-type="species" reg="andrei">andrei</tp:taxon-name-part></tp:taxon-name></italic> sp. nov., male <bold>A</bold> contour of the <abbrev xmlns:xlink="http://www.w3.org/1999/xlink" xlink:title="antennule" id="ABBRID0EUFAG" xlink:type="simple">A1</abbrev> (syntype 10) <bold>B</bold> P5, arrow pointing to the abnormally formed segment boundary (syntype 10) <bold>C</bold> P5 basoendopod, normal shape: endopodal lobe extended but 1-segmented. Scale bars: 50 µm.</p></caption><graphic xmlns:xlink="http://www.w3.org/1999/xlink" xlink:href="zookeys-1241-325_article-153012__-g013.jpg" position="float" orientation="portrait" xlink:type="simple" id="oo_1356850.jpg"><uri content-type="original_file" xlink:type="simple">https://binary.pensoft.net/fig/1356850</uri></graphic></fig><fig id="F14" position="float" orientation="portrait"><object-id xmlns:xlink="http://www.w3.org/1999/xlink" content-type="doi" xlink:type="simple">10.3897/zookeys.1241.153012.figure14</object-id><object-id xmlns:xlink="http://www.w3.org/1999/xlink" content-type="arpha" xlink:type="simple">986E8B61-2F05-58CD-9577-0509159BE342</object-id><label>Figure 14.</label><caption><p><italic><tp:taxon-name><tp:taxon-name-part taxon-name-part-type="genus" reg="Pseudechinopsyllus">Pseudechinopsyllus</tp:taxon-name-part><tp:taxon-name-part taxon-name-part-type="species" reg="andrei">andrei</tp:taxon-name-part></tp:taxon-name></italic> sp. nov., male <abbrev xmlns:xlink="http://www.w3.org/1999/xlink" xlink:title="antennule" id="ABBRID0EUGAG" xlink:type="simple">A1</abbrev> (syntype 10) <bold>A</bold> first and second segments <bold>B</bold> third to fifth segments <bold>C</bold> sixth to eighth segments; single (*) and double asterisks (**) indicate the respective connections of the segments; length of the <abbrev xmlns:xlink="http://www.w3.org/1999/xlink" xlink:title="aesthetasc" id="ABBRID0E5GAG" xlink:type="simple">aes</abbrev> of the fifth segment indicated by dotted line; spatulate tip of eighth segment accentuated by arrow. Scale bar: 50 µm.</p></caption><graphic xmlns:xlink="http://www.w3.org/1999/xlink" xlink:href="zookeys-1241-325_article-153012__-g014.jpg" position="float" orientation="portrait" xlink:type="simple" id="oo_1356851.jpg"><uri content-type="original_file" xlink:type="simple">https://binary.pensoft.net/fig/1356851</uri></graphic></fig><p>P3 exopod as in female; endopod (Fig. <xref ref-type="fig" rid="F10">10B</xref>) three-segmented, enp1 small, with some spinules at outer margin; enp2 longest segment, with a slender outwardly curved apophysis that is longer than the whole endopod; enp3 minute, with one long bare apical seta.</p><p>P4 exopod as in female; endopod (Fig. <xref ref-type="fig" rid="F11">11C</xref>) small, two-segmented, enp1 with few spinules on inner margin, enp2 with two bare apical setae.</p><p>P5 (Fig. <xref ref-type="fig" rid="F13">13B, C</xref>) of similar shape as that of female but without spinulose coverage. Endopod also fused to the basis (= basoendopod), exopod distinct. The outer basal setophore (Fig. <xref ref-type="fig" rid="F13">13B</xref>) is shorter than in the female, only reaching the length of the exopod. Endopodal lobe (Fig. <xref ref-type="fig" rid="F13">13C</xref>) of syntypes 4 and 5 apically with two short bare setae and two tube pores. In contrast, the endopodal lobe of syntype 10 is divided into two segments (Fig. <xref ref-type="fig" rid="F13">13B</xref>; arrow indicating boundary), armouring of second segment as in syntypes 4 and 5.</p><p><abbrev xmlns:xlink="http://www.w3.org/1999/xlink" xlink:title="swimming legs 1–6" id="ABBRID0EHIAG" xlink:type="simple">P6</abbrev> not even rudimentarily recognisable, apparently completely reduced.</p></tp:treatment-sec><tp:treatment-sec sec-type="etymology" id="SECID0ELIAG"><title>Etymology.</title><p>The epithet <italic><tp:taxon-name><tp:taxon-name-part taxon-name-part-type="genus" reg="Pseudechinopsyllus"/><tp:taxon-name-part taxon-name-part-type="species" reg="andrei">andrei</tp:taxon-name-part></tp:taxon-name></italic> is given in fondly and grateful memory of Prof. Dr André M. Esteves (Federal University of Pernambuco (UFPE), Brazil), who passed away on 30 April 2025.</p></tp:treatment-sec></tp:taxon-treatment>
